# Supplementary material for: Validation of the Japanese Version of the Center for Epidemiologic Studies Depression Scale—Revised: A Preliminary Analysis
Source: Behav Sci (Basel). 2021 Jul 24;11(8):107. doi: 10.3390/bs11080107 (PMC8389265; doi:10.3390/bs11080107)
Supplement: Supplementary file 1 [file behavsci-11-00107-s001.zip]

Archive with 1 entries (1 files):
- behavsci-1274507-supplementary.pdf
